# Supplementary material for: Integrated Metagenomic and Metabolomics Profiling Reveals Key Gut Microbiota and Metabolites Associated with Weaning Stress in Piglets
Source: Genes (Basel). 2024 Jul 23;15(8):970. doi: 10.3390/genes15080970 (PMC11354067; doi:10.3390/genes15080970)
Supplement: Supplementary file 1 [file genes-15-00970-s001.zip]

Archive with 3 entries (3 files):
- Table S1.pdf
- Table S2 POS-Differentially Expressed Metabolites.xlsx
- Table S3 NEG-KEGG Pathway.xlsx
