# Supplementary material for: Integrated Metagenomic and Metabolomics Profiling Reveals Key Gut Microbiota and Metabolites Associated with Weaning Stress in Piglets
Source: Genes (Basel). 2024 Jul 23;15(8):970. doi: 10.3390/genes15080970 (PMC11354067; doi:10.3390/genes15080970)
Supplement: Supplementary file 1 [file genes-15-00970-s001.zip › Table S2 POS-Differentially Expressed Metabolites.xlsx]

## Sheet: Sheet2
Name	LOG_FOLDCHANGE	P-VALUE	VIP	UP.Down
beta-Alanine	0.707731	0.0375602	1.6804	up
5-Aminopentanoic acid	-0.869598	0.0374112	1.49975	down
L-Carnitine	0.271166	0.0315873	1.58453	up
Choline	-0.641715	0.00898847	1.6561	down
L-Valine	-0.424806	0.0117347	1.64378	down
5-[2H-Pyrrol-4-(3H)-ylidenemethyl]-2-furanmethanol	1.75489	0.000854361	1.9876	up
N2,N2-Dimethylguanosine	-0.439654	0.0425132	1.431	down
2-Aminoisobutyric acid	-1.48222	0.000451528	1.93068	down
L-Histidine	1.98942	0.0167404	1.76767	up
Glycerol 3-phosphate	-0.434147	0.00960972	1.72763	down
7,8-Dihydro-3-methylpyrrolo[1,2-a]pyrimidin-2(6H)-one	-0.441374	0.00121826	1.93453	down
1-Methylhypoxanthine	-1.42607	0.000186889	2.01387	down
5'-Methylthioadenosine	-0.910133	0.00168189	1.91472	down
Isoquinoline	-0.345278	0.041149	1.40301	down
Glycine	0.529609	0.0104281	1.80237	up
Ornithine	-0.724931	0.00581339	1.63721	down
Betaine aldehyde	-1.20106	0.0243543	1.70323	down
(Â±)-Tryptophan	-0.470313	0.0106711	1.65077	down
Citrulline	-1.08057	0.00855828	1.73108	down
NAD	-0.318514	0.00586657	1.71852	down
5,6-Dihydroxyindole	1.02286	0.0042393	1.91448	up
Pyridoxine	1.0008	0.0142341	1.65461	up
Acetylcholine	-1.75538	0.00385374	1.81859	down
1H-Indole-3-carboxaldehyde	-0.495408	0.00808901	1.69918	down
LysoPE(18:2(9Z,12Z)/0:0)	-0.538514	0.0496799	1.32577	down
Glycerophosphocholine	-0.280487	0.007263	1.70657	down
1-Methylhistidine	1.01082	0.0210359	1.80913	up
3-Dehydroxycarnitine	0.737129	0.00937269	1.88146	up
N-Acetylasparagine	1.11522	0.029731	1.75869	up
Pterolactam	-0.351935	0.039412	1.46667	down
Triethanolamine	1.43597	0.0173134	1.70797	up
Ergothioneine	-0.59047	0.00306164	1.74593	down
2,4,5-Trimethoxybenzaldehyde	0.430421	0.0306762	1.56838	up
L-Aspartic acid	0.815305	0.00556131	1.73785	up
Lysyl-Glycine	-0.953583	0.00819634	1.74402	down
Glycocholic acid	-0.930527	0.0135317	1.73871	down
Ophthalmic acid	2.18005	0.0108205	1.9229	up
6-Chloro-N-(1-methylethyl)-1,3,5-triazine-2,4-diamine	-0.448656	0.0136459	1.63028	down
1,1'-[1,12-Dodecanediylbis(oxy)]bisbenzene	-1.07337	0.0106464	1.76293	down
PC(20:2(11Z,14Z)/20:4(5Z,8Z,11Z,14Z))	1.37334	0.0238666	1.29941	up
PC(16:0/P-16:0)	-1.73881	0.0263423	1.94741	down
PC(15:0/15:0)	-0.80478	0.010241	1.7015	down
Stearoylcarnitine	1.23018	0.0449816	1.29626	up
3-Methyl-5-pentyl-2-furanundecanoic acid	1.12623	0.0219777	1.1488	up
SM(d18:1/18:1(9Z))	0.666414	0.0447931	1.53382	up
PC(20:3(8Z,11Z,14Z)/20:1(11Z))	0.499667	0.032213	1.57261	up
PC(16:1(9Z)/P-18:1(11Z))	-0.890786	0.00745297	1.73706	down
N-Acetylleucine	0.790016	0.0107683	1.77815	up
Threoninyl-Glycine	-1.15019	0.0473199	1.27912	down
PC(20:4(5Z,8Z,11Z,14Z)/20:4(8Z,11Z,14Z,17Z))	-1.70205	7.46976e-05	1.95602	down
LysoPC(P-16:0)	-1.36667	0.000923976	1.8897	down
3-Isopropenylpentanedioic acid	0.732549	0.0301519	1.63568	up
Tauroursocholic acid	-2.00271	0.00753178	1.8134	down
PC(22:5(4Z,7Z,10Z,13Z,16Z)/P-18:0)	-0.829965	0.0112875	1.74449	down
PC(22:6(4Z,7Z,10Z,13Z,16Z,19Z)/18:1(11Z))	0.861415	0.028152	1.546	up
PC(20:5(5Z,8Z,11Z,14Z,17Z)/P-18:1(11Z))	-1.4986	0.0334514	1.87387	down
Persicachrome	-0.60903	0.0412839	1.41915	down
Cohibin C	0.518402	0.0119428	1.8137	up
Glycerylphosphorylethanolamine	-0.417522	0.00637873	1.73729	down
PC(22:5(4Z,7Z,10Z,13Z,16Z)/20:5(5Z,8Z,11Z,14Z,17Z))	-0.578656	0.0279223	1.50668	down
Glutaminylalanine	0.421085	0.00712699	1.82589	up
gamma-Carboxyglutamic acid	-1.56826	5.66013e-05	1.96294	down
Tiglylglycine	0.888598	0.000960705	1.92796	up
4-Imidazolone-5-propionic acid	0.706326	0.00179334	1.92349	up
8-Hydroxyguanine	0.441631	0.0263717	1.5124	up
PE(22:4(7Z,10Z,13Z,16Z)/14:0)	0.754751	0.0387753	1.52422	up
PI(22:3(10Z,13Z,16Z)/16:2(9Z,12Z))	0.447677	0.0397242	1.54835	up
PE(20:5(5Z,8Z,11Z,14Z,17Z)/P-18:0)	-0.883198	0.0257546	1.51251	down
PI(18:1(11Z)/18:3(6Z,9Z,12Z))	-0.416661	0.0151729	1.70506	down
PE(20:3(5Z,8Z,11Z)/14:0)	0.53998	0.0196418	1.68559	up
PE(P-18:1(11Z)/18:3(6Z,9Z,12Z))	-0.412814	0.0253695	1.53174	down
PE(P-18:1(9Z)/20:5(5Z,8Z,11Z,14Z,17Z))	-1.05777	9.88809e-05	2.07149	down
PE(P-18:1(11Z)/18:2(9Z,12Z))	-0.739117	0.0201592	1.57002	down
PE(P-18:1(11Z)/18:4(6Z,9Z,12Z,15Z))	-1.52101	0.00313191	1.91495	down
PE(22:5(7Z,10Z,13Z,16Z,19Z)/22:5(7Z,10Z,13Z,16Z,19Z))	1.55733	0.0289151	1.60076	up
PE(P-18:1(9Z)/20:4(5Z,8Z,11Z,14Z))	-0.638898	0.000980817	1.92079	down
CS-S-Methylcysteine sulfoxide	0.970605	0.0158689	1.83319	up
PE(22:2(13Z,16Z)/14:1(9Z))	0.381254	0.0469476	1.55191	up
