# Supplementary material for: Integrated Metagenomic and Metabolomics Profiling Reveals Key Gut Microbiota and Metabolites Associated with Weaning Stress in Piglets
Source: Genes (Basel). 2024 Jul 23;15(8):970. doi: 10.3390/genes15080970 (PMC11354067; doi:10.3390/genes15080970)
Supplement: Supplementary file 1 [file genes-15-00970-s001.zip › Table S3 NEG-KEGG Pathway.xlsx]

## Sheet: W-S
Pathway	Description	# compounds (dem)	Compounds (dem)	# compounds (all)	Compounds (all)
ssc01100	Metabolic pathways - Sus scrofa (pig)	15	C00106;C00695;C00755;C00052;C05672;C00149;C00847;C01620;C03519;C00380;C00327;C00437;C02946;C00490;C00311	144	C00147;C02237;C02679;C06427;C00148;C00122;C00106;C00219;C00695;C00047;C00431;C01384;C00497;C00025;C00295;C00042;C00366;C14825;C01157;C00346;C01879;C00111;C00383;C05122;C00385;C00214;C00158;C00180;C00152;C00299;C00755;C01216;C00279;C00633;C01762;C00117;C00446;C00212;C00668;C00819;C00669;C00082;C00140;C00386;C00051;C00074;C00008;C00052;C00631;C00519;C00020;C05123;C00294;C01586;C00387;C02170;C00515;…
ssc01230	Biosynthesis of amino acids - Sus scrofa (pig)	3	C00327;C00437;C00311	27	C00148;C00047;C00025;C00111;C00158;C00152;C00279;C00117;C00082;C00074;C00631;C00449;C00956;C00021;C00135;C00079;C00188;C00183;C00624;C00065;C01005;C00233;C00327;C00437;C00062;C00311;C00109
ssc00020	Citrate cycle (TCA cycle) - Sus scrofa (pig)	2	C00149;C00311	6	C00122;C00042;C00158;C00074;C00149;C00311
ssc00220	Arginine biosynthesis - Sus scrofa (pig)	2	C00327;C00437	6	C00122;C00025;C00624;C00327;C00437;C00062
ssc00240	Pyrimidine metabolism - Sus scrofa (pig)	2	C00106;C00380	14	C00106;C00295;C00383;C00214;C00299;C02170;C00015;C00475;C00105;C02067;C00526;C00380;C00365;C00881
ssc00630	Glyoxylate and dicarboxylate metabolism - Sus scrofa (pig)	2	C00149;C00311	8	C00025;C00042;C00158;C00631;C00149;C00065;C00258;C00311
ssc01200	Carbon metabolism - Sus scrofa (pig)	2	C00149;C00311	17	C00122;C00025;C00042;C00111;C00158;C00279;C00117;C00668;C00074;C00631;C00149;C00257;C00065;C00198;C01005;C00258;C00311
ssc01210	2-Oxocarboxylic acid metabolism - Sus scrofa (pig)	2	C00437;C00311	13	C00047;C00025;C00158;C00082;C00956;C00079;C00183;C00624;C00233;C02226;C00437;C00311;C00109
ssc04922	Glucagon signaling pathway - Sus scrofa (pig)	2	C00149;C00311	9	C00122;C00042;C00158;C00668;C00074;C00631;C00149;C00031;C00311
ssc05230	Central carbon metabolism in cancer - Sus scrofa (pig)	2	C00149;C00311	17	C00148;C00122;C00025;C00042;C00158;C00152;C00082;C00074;C00631;C00149;C00031;C00135;C00079;C00183;C00065;C00062;C00311
